# Supplementary material for: Gene flow between diploid and tetraploid junipers - two contrasting evolutionary pathways in two Juniperus populations
Source: BMC Evol Biol. 2020 Nov 9;20:148. doi: 10.1186/s12862-020-01688-3 (PMC7650182; doi:10.1186/s12862-020-01688-3)
Supplement: Supplementary file 1 — Additional file 1. Genome size measurements of Juniperus samples. [file 12862_2020_1688_MOESM1_ESM.xlsx]

## Sheet: Sheet1
Additional file 1
Title:		Genome size measurement of all Juniperus samples collected from the Eastern Iberian Range and Sierra de Baza populations.
Description: in this table we provide the genome size measurements for all Juniperus taxa studied in our article along with the measurement's CV (coeficiant of variation) corresponding to the quality of the measurement. genome size measurements were taken as a aproxy for ploidy level
Sample acc.number	Taxon	Intensity Species 2C	Intensity Standard 2C	CV % (sample)	CV % (satandard)	2C-value(pg)	Infered ploidy level (2n)	Population
15616	J. thurifera	2870923	658297	2.46	2.08	42.7828	4x	Eastern Iberian Range
15617	J. thurifera	2.808e+06	652240	2.25	2.14	42.2337	4x	Eastern Iberian Range
15618	J. thurifera	2658556	615993	3.19	3.14	42.3389	4x	Eastern Iberian Range
15619	J. thurifera	2632244	606423	3.05	3.64	42.5813	4x	Eastern Iberian Range
15620	J. thurifera	2.62219e+06	610327	2.63	2.83	42.1473	4x	Eastern Iberian Range
15621	J. thurifera	2.90842e+06	636340	3.22	3.61	44.8371	4x	Eastern Iberian Range
15622	J. thurifera	2654009	610893	2.22	2.76	42.6193	4x	Eastern Iberian Range
15623	J. thurifera	2.67571e+06	628128	3.21	3.97	41.7888	4x	Eastern Iberian Range
15624	J. thurifera	2674013	622882	3.64	3.87	42.114	4x	Eastern Iberian Range
15625	J. thurifera	2625801	612371	4.23	3.69	42.0646	4x	Eastern Iberian Range
15626	J. sabina var. sabina	1.3213e+06	604610	3	3.13	21.4385	2x	Eastern Iberian Range
15627	J. sabina var. sabina	1.29387e+06	610494	2.98	3.21	20.7911	2x	Eastern Iberian Range
15628	J. sabina var. sabina	1.32576e+06	600343	2.28	2.69	21.6639	2x	Eastern Iberian Range
15629	J. sabina var. sabina	1.26402e+06	573480	2.89	3.03	21.6224	2x	Eastern Iberian Range
15630	J. sabina var. sabina	1.29394e+06	583090	2.49	2.9	21.7694	2x	Eastern Iberian Range
15631	J. sabina var. sabina	1.25894e+06	569932	2.61	2.69	21.6696	2x	Eastern Iberian Range
15632	J. sabina var. sabina	1.25714e+06	577406	2.54	2.5	21.3585	2x	Eastern Iberian Range
15633	J. sabina var. sabina	1.35246e+06	599275	3.34	3.16	22.1395	2x	Eastern Iberian Range
15634	J. sabina var. sabina	1.32541e+06	593552	2.55	3.16	21.9058	2x	Eastern Iberian Range
15635	J. sabina var. sabina	1.32867e+06	592019	2.88	2.69	22.0166	2x	Eastern Iberian Range
15636	J. sabina var. sabina	1.25121e+06	568989	2.94	2.69	21.5722	2x	Eastern Iberian Range
15637	J. sabina var. sabina	1.32254e+06	577469	2.85	1.97	22.4672	2x	Eastern Iberian Range
15638	J. sabina var. sabina	1.3051e+06	570469	4.22	3.35	22.443	2x	Eastern Iberian Range
15639	J. sabina var. sabina	1273591	569046	3.31	3.26	21.9559	2x	Eastern Iberian Range
15640	J. sabina var. sabina	1.28886e+06	574440	3.7	3.8	22.0106	2x	Eastern Iberian Range
15641	J. sabina var. sabina	1.31329e+06	572360	3.8	3.08	22.5092	2x	Eastern Iberian Range
15642	J. sabina var. sabina	1197913	537258	3.53	4.38	21.8731	2x	Eastern Iberian Range
15643	J. sabina var. sabina	1.18468e+06	538684	2.81	2.51	21.5743	2x	Eastern Iberian Range
15644	J. sabina var. sabina	1206322	537137	2.91	3.59	22.0317	2x	Eastern Iberian Range
15645	J. sabina var. sabina	1.24732e+06	563305	3.08	2.04	21.7222	2x	Eastern Iberian Range
15646	Juniperus x cerropastorensis	1.82165e+06	565012	3.74	3.53	31.6283	3x	Eastern Iberian Range
15647	Juniperus x cerropastorensis	1.80073e+06	548002	3.49	3.61	32.2355	3x	Eastern Iberian Range
15648	Juniperus x cerropastorensis	1.89132e+06	565977	2.88	2.83	32.7821	3x	Eastern Iberian Range
15649	Juniperus x cerropastorensis	1.96597e+06	579254	3.89	2.19	33.2948	3x	Eastern Iberian Range
15650	Juniperus x cerropastorensis	1.87351e+06	571408	2.94	3.2	32.1646	3x	Eastern Iberian Range
15651	Juniperus x cerropastorensis	1.84739e+06	556974	3.86	4.14	32.5381	3x	Eastern Iberian Range
15652	Juniperus x cerropastorensis	1.89876e+06	558375	3.46	2.8	33.3591	3x	Eastern Iberian Range
15653	Juniperus x cerropastorensis	1.8843e+06	556594	2.97	3.15	33.211	3x	Eastern Iberian Range
15654	Juniperus x cerropastorensis	1.87019e+06	553392	3.57	4.03	33.153	3x	Eastern Iberian Range
15655	Juniperus x cerropastorensis	1.85643e+06	551175	3.57	2.81	33.0413	3x	Eastern Iberian Range
15656	Juniperus x cerropastorensis	1.89206e+06	557984	3.28	2.59	33.2647	3x	Eastern Iberian Range
15657	Juniperus x cerropastorensis	1.841e+06	559037	2.95	3.12	32.306	3x	Eastern Iberian Range
15658	Juniperus x cerropastorensis	2053272	608229	4.16	2.85	33.1168	3x	Eastern Iberian Range
15766	Juniperus x cerropastorensis	1.84458e+06	552170	3.58	2.93	32.7714	3x	Eastern Iberian Range
15767	Juniperus x cerropastorensis	2.10048e+06	613350	4.01	3.19	33.5954	3x	Eastern Iberian Range
15768	Juniperus x cerropastorensis	2.21947e+06	646148	3.59	2.96	33.6966	3x	Eastern Iberian Range
15769	Juniperus x cerropastorensis	2147112	617362	3.46	2.88	34.118	3x	Eastern Iberian Range
15770	Juniperus x cerropastorensis	2.13419e+06	594368	3.73	2.85	35.2247	3x	Eastern Iberian Range
15771	Juniperus x cerropastorensis	2.19633e+06	621261	3.59	3.26	34.681	3x	Eastern Iberian Range
15772	Juniperus x cerropastorensis	2224736	646368	3.73	3.22	33.7651	3x	Eastern Iberian Range
15773	Juniperus x cerropastorensis	2.05972e+06	600656	3.25	3.71	33.6396	3x	Eastern Iberian Range
15774	Juniperus x cerropastorensis	2.14403e+06	622280	3.5	3.27	33.7998	3x	Eastern Iberian Range
15662	J. sabina var. balkanensis x J. thurifera	2.47035e+06	587024	3.1	2.3	41.283	4x	Sierra de Baza
15663	J. sabina var. balkanensis x J. thurifera	2.52068e+06	576689	2.72	3.61	42.879	4x	Sierra de Baza
15664	J. sabina var. balkanensis x J. thurifera	2.53688e+06	588939	2.73	2.42	42.257	4x	Sierra de Baza
15665	J. sabina var. balkanensis x J. thurifera	2.43899e+06	571096	2.85	3.6	41.8957	4x	Sierra de Baza
15666	J. sabina var. balkanensis x J. thurifera	2.43827e+06	561712	3.03	3.53	42.5832	4x	Sierra de Baza
15668	J. sabina var. balkanensis x J. thurifera	2280816	534295	2.93	3.04	41.8772	4x	Sierra de Baza
15669	J. sabina var. balkanensis x J. thurifera	2.63564e+06	604730	3.48	2.56	42.7558	4x	Sierra de Baza
15671	J. sabina var. balkanensis x J. thurifera	2.73143e+06	615538	3.9	2.9	43.5315	4x	Sierra de Baza
15672	J. sabina var. balkanensis x J. thurifera	2.60767e+06	614129	3.83	3.33	41.6545	4x	Sierra de Baza
15674	J. sabina var. balkanensis x J. thurifera	2898669	622718	2.7	3.72	45.6642	4x	Sierra de Baza
15676	J. sabina var. balkanensis x J. thurifera	2.87027e+06	641887	3.13	4.28	43.8666	4x	Sierra de Baza
15678	J. sabina var. balkanensis x J. thurifera	2.89892e+06	617542	3.5	3.96	46.051	4x	Sierra de Baza
15679	J. sabina var. balkanensis x J. thurifera	2743249	608847	3.88	3.65	44.2004	4x	Sierra de Baza
15680	J. sabina var. balkanensis	2.88851e+06	636247	4.3	3.91	44.5365	4x	Sierra de Baza
15681	J. sabina var. balkanensis x J. thurifera	2.8862e+06	651890	3.69	2.64	43.4331	4x	Sierra de Baza
15684	J. sabina var. balkanensis	2.52682e+06	577563	3.06	6.15	42.9184	4x	Sierra de Baza
15686	J. sabina var. balkanensis x J. thurifera	2605995	623603	3.84	2.58	40.9954	4x	Sierra de Baza
15687	J. sabina var. balkanensis x J. thurifera	2.5703e+06	567642	3.06	3.18	44.42	4x	Sierra de Baza
15689	J. sabina var. balkanensis x J. thurifera	2.63615e+06	599460	3.49	3.07	43.1399	4x	Sierra de Baza
15690	J. sabina var. balkanensis x J. thurifera	2.53849e+06	586091	2.79	3.64	42.4892	4x	Sierra de Baza
15691	J. sabina var. balkanensis	2.6383e+06	595658	2.52	2.82	43.4507	4x	Sierra de Baza
15667	J. sabina var. sabina	1.23177e+06	565006	2.7	3.09	21.3868	2x	Sierra de Baza
15670	J. sabina var. sabina	1.30642e+06	580247	3.56	3.53	22.0872	2x	Sierra de Baza
15673	J. sabina var. sabina	1.34916e+06	605010	3.41	4.72	21.8761	2x	Sierra de Baza
15675	J. sabina var. sabina	1.44745e+06	631524	3.83	4.25	22.4844	2x	Sierra de Baza
15677	J. sabina var. sabina	1.46359e+06	649842	3.48	4.24	22.0943	2x	Sierra de Baza
15682	J. sabina var. sabina	1.28361e+06	577258	3.13	2.79	21.8139	2x	Sierra de Baza
15683	J. sabina var. sabina	1.32798e+06	580868	3.78	5.03	22.4275	2x	Sierra de Baza
15685	J. sabina var. sabina	1315041	578285	3.08	2.78	22.3083	2x	Sierra de Baza
15688	J. sabina var. sabina	1.33684e+06	586656	4.41	3.35	22.3545	2x	Sierra de Baza
